# Supplementary material for: N-Functionalization of 5-Aminotetrazoles: Balancing Energetic Performance and Molecular Stability by Introducing ADNP
Source: Int J Mol Sci. 2022 Dec 13;23(24):15841. doi: 10.3390/ijms232415841 (PMC9779898; doi:10.3390/ijms232415841)
Supplement: Supplementary file 1 [file ijms-23-15841-s001.zip]

Archive with 1 entries (1 files):
- ijms-2012883-supplementary.pdf
